# Supplementary material for: A Novel Carbon-Assisted Chemical Vapor Deposition Growth of Large-Area Uniform Monolayer MoS2 and WS2
Source: Nanomaterials (Basel). 2021 Sep 17;11(9):2423. doi: 10.3390/nano11092423 (PMC8468553; doi:10.3390/nano11092423)
Supplement: Supplementary file 1 [file nanomaterials-11-02423-s001.zip]

Archive with 1 entries (1 files):
- nanomaterials-1364733-supplementary.pdf
